# Supplementary material for: Traditional Atlantic Diet and Its Effect on Health and the Environment: A Secondary Analysis of the GALIAT Cluster Randomized Clinical Trial
Source: JAMA Netw Open. 2024 Feb 7;7(2):e2354473. doi: 10.1001/jamanetworkopen.2023.54473 (PMC10851095; doi:10.1001/jamanetworkopen.2023.54473)
Supplement: Supplement 3. — eTable 5. Carbon Footprint (CF) per Foodstuff and Their Corresponding Source, Origin, and Percentages of Food Loss and Food Waste eReferences [file jamanetwopen-e2354473-s003.xlsx]

## Sheet: Table of contents
Cambeses-Franco C, Gude Sampedro F, Benítez-Estévez AJ, et al. Traditional Atlantic diet and its effect on health and the environment: a secondary analysis of the GALIAT cluster-randomized clinical trial. JAMA Netw Open. 2024;e2354473. doi:10.1001/jamanetworkopen.2023.54473
This supplemental material has been provided by the authors to give readers additional information about their work.
eTable 5. Carbon Footprint (CF) per Foodstuff and Their Corresponding Source, Origin and Percentages of Food Loss and Food Waste
eReferences

## Sheet: eTable 5 - Carbon Footprint
eTable 5. Carbon Footprint (CF) per Foodstuff and Their Corresponding Source, Origin, and Percentages of Food Loss 1 and Food Waste 2
Foodstuff	CF	Origin	Food waste at distribution	Food waste at household	Reference
Beet	0.11	Nacional	0.1	0.03	3
Bean Sprout	0.46	National	0.02	0.12	3
Apple juice	0.12	Local	0.1	0.14	4
Peach juice	0.12	Local	0.1	0.14	4
White grape	0.12	Local	0.1	0.06	4
Fig	0.12	Local	0.1	0.03	4
Pear	0.12	Local	0.1	0.02	4
Apple	0.12	Local	0.1	0.14	4
Peach (including peach in syrus)	0.12	National	0.1	0.04	4
Orange	0.15	National	0.1	0.13	4
Lemon	0.15	Local	0.1	0.06	4
Lemonade	0.15	Local	0.1	0.14	4
Mandarine	0.15	Local	0.1	0.02	4
Banana	0.64	National	0.1	0.1	4
Pumpkin	0.2	Local	0.1	0.03	5
Zucchini	0.2	Local	0.1	0.03	5
Lettuce	0.22	Local	0.1	0.06	5
Green pepper	0.22	Local	0.1	0.05	5
Red pepper	0.22	Local	0.1	0.05	5
Tomato (including crushed tomato)	0.22	Local	0.1	0.02	5
Black pepper	0.22	National	0.1	0.05	5
White pepper	0.22	National	0.1	0.05	5
White bean	0.23	National	0.1	0.13	5
Pinto bean	0.23	National	0.1	0.13	5
Green bean	0.23	Local	0.1	0.13	5
Radish	0.23	National	0.1	0.03	5
Cabbage	0.24	Local	0.1	0.14	5
Potato	0.24	Local	0.07	0.01	5
Celery	0.24	Local	0.1	0.03	5
Onion	0.24	Local	0.1	0.04	5
Cauliflower	0.24	Local	0.1	0.14	5
Endive	0.24	Local	0.1	0.03	5
Kale	0.24	Local	0.1	0.14	5
Green pea	0.6	Local	0.1	0.13	5
Carrot	0.2	Local	0.1	0.08	6
Carrot juice	0.2	Local	0.1	0.14	6
Dried oregano	0.22	National	0.1	0.23	7
Parsley	0.23	Local	0.1	0.23	7
khaki	0.31	National	0.1	0.03	7
Dry bean	0.31	National	0.02	0.13	7
Popcorn	0.39	National	0.02	0.62	7
Flax seed	0.39	National	0.1	0.12	7
Oat bran	0.5	National	0.02	0.12	7
Wheat bran	0.55	National	0.02	0.13	7
Dried peaches	1.41	National	0.1	0.04	7
Crisps	1.55	National	0	0	7
Dry fig	1.81	Local	0.1	0.03	7
Tea	3.82	International	0	0	7
Chamomile	3.82	National	0	0	7
Generic infusion	3.82	National	0	0	7
Laurel	0.22	Local	0.1	0.23	7
Seaweed	0.18	Local	0.1	0.03	7
Soybean oil	0.81	National	0.01	0.01	7
Valerianella locusta	0.22	National	0	0	7
Quail meat	2.83	Local	0.04	0.01	7
Honey	0.23	National	0.02	0.26	8
Raisin	0.83	National	0.1	0.06	8
Hazelnut (with and without shell)	0.23	National	0.02	0.09	9
Pistachio	0.53	National	0.02	0.09	9
Peanut (with and without shell)	0.62	National	0.02	0.09	9
Watermelon	0.32	National	0.1	0.02	10
Leek	0.39	National	0.1	0.03	10
Cherry	0.48	Local	0.1	0.11	10
Melon	0.51	National	0.1	0.02	10
Fresh bean	0.51	National	0.02	0.13	10
Chard	0.54	Local	0.1	0.03	10
Spinach	0.54	Local	0.1	0.03	10
Chickpeas	0.67	National	0.02	0.09	10
Paprika	0.88	National	0.1	0.05	10
Lentils	1.03	National	0.02	0.13	10
Sunflower seed (with and without salt)	1.41	National	0.02	0.09	10
Walnut (with and without shell)	1.62	National	0.02	0.09	10
Almond (with and without shell)	1.74	National	0.02	0.09	10
Bass	3.55	Local	0.09	0.01	10
Cheddar cheese	8.7	National	0.005	0.03	10
Turbot	14.51	Local	0.09	0.01	10
Goat cheese	8.03	Local	0.005	0.03	10
Turkey (including turkey breast)	6.04	Local	0.04	0.03	10
Camembert Cheese	8.1	International	0.005	0.03	10
Prawn	6.2	Local	0.09	0.01	10
Dragée	1.74	National	0.02	0.09	10
Coffee (including cappuccino, decaffeinated, soluble, powdered)	0.33	National	0.02	0.11	11
Coffee liquid	0.33	National	0	0	11
Marzipan	1	National	0.02	0.07	11
Chocolate bonbon	1	National	0	0	11
Plum jam	1.6	Local	0.1	0.09	11
Strawberry jam	1.6	Local	0.1	0.06	11
Raspberry jam	1.6	National	0.1	0.06	11
Apricot and peach jam	1.6	National	0.1	0.1	11
Blackberry jam	1.6	National	0.1	0.06	11
Ketchup	1.6	National	0.1	0.001	11
Fine Wine (Jerez)	2.2	National	0	0.03	11
Sweet Wine (Malaga, Oporto)	2.2	National	0	0.03	11
White wine	2.2	Local	0	0.03	11
Red Wine	2.2	Local	0	0.03	11
Sobao	2.5	National	0.02	0.07	11
Cupcake	2.5	Local	0.02	0.07	11
Cake (different varieties)	2.5	Local	0.02	0.07	11
Pastry bun	2.5	Local	0.02	0.07	11
Fritter	2.5	Local	0.02	0.07	11
Ensaimada	2.5	National	0.02	0.07	11
Palmier	2.5	Local	0.02	0.07	11
Flan (different varieties)	2.5	Local	0.005	0	11
Candy	2.6	National	0	0	11
Licorice	2.6	National	0	0	11
Cream Ice Cream	2.8	National	0.005	0.3	11
Strawberry Ice Cream	2.8	National	0.1	0.0568	11
Croissant	4	Local	0.02	0.07	11
Strawberry	0.33	Local	0.1	0.06	12
Strawberry milkshake	0.33	Local	0.1	0.06	12
Garlic	0.39	Local	0.1	0.3	13
Plum	0.43	Local	0.1	0.09	14
Avocado	0.43	National	0.1	0.31	14
Nectarine	0.43	National	0.1	0.07	14
Quince	0.43	National	0.31	0.03	14
Apricot/Loquat	0.43	National	0.1	0.03	14
Cornmeal	0.45	National	0.02	0.62	14
Other corn products	0.45	National	0.02	0.62	14
Turnip	0.46	Local	0.1	0.03	14
Artichoke	0.48	National	0.1	0.03	14
Grapefruit juice	0.51	National	0.1	0.14	14
Grapefruit	0.51	National	0.1	0.03	14
Vermouth/Cava	0.65	Local	0	0.03	14
Cinnamon	0.87	National	0.1	0.23	14
Date	0.88	National	0.1	0.03	14
Raspberry	0.84	National	0.1	0.06	14
Eggplant	1.3	Local	0.1	0.03	14
Cucumber	1.3	National	0.1	0.11	14
Mango	1.78	National	0.1	0.03	14
Mango juice	1.78	National	0.1	0.14	14
Broccoli	1.94	Local	0.1	0.14	14
Mustard	2.09	National	0.1	0.23	14
Green asparagus	2.22	Local	0.1	0.03	14
Olive (different varieties)	3.66	Local	0.1	0.05	14
Custard apple	0.43	National	0.1	0.03	14
Chilli	1.3	National	0.1	0.03	14
Rapini	0.46	Local	0.1	0.03	14
Cashew tree	1.06	International	0.02	0.09	14
Papaya	0.88	National	0.1	0.03	14
Almond milk	0.44	National	0.005	0.38	15
Cider	0.5	Local	0	0.03	16
Soft drink (cola, orange, lemon and tea flavour)	1.9	National	0	0	16
Cheese sauce	2.1	Local	0.005	0.03	16
Curry sauce	2.1	National	0.1	0.23	16
Soy sauce	2.1	National	0.1	0.03	16
Béchamel sauce	2.1	National	0.005	0.01	16
Snacks	2.5	National	0	0	16
Frozen meat (others)	3.7	National	0	0	16
Frozen fish (others)		Local	0	0	16
Canned beet	4.3	National	0	0	16
Frozen tuna pie	3.7	Local	0	0	16
Frozen ravioli	3.7	International	0	0	16
Frozen puff pastry	3.7	National	0	0	16
Frozen pizza	6	National	0	0	16
Canned Anchovy	5.7	Local	0	0.004	16
Canned mussel	5.7	Local	0	0.004	16
Canned razors	5.7	Local	0	0.004	16
Canned sautéed eels	5.7	Local	0	0.004	16
Canned pickle	4.3	National	0	0	16
Frozen vegetable stew	4.3	National	0	0	16
Canned heart of palm	4.3	National	0	0	16
Canned mushroom	4.3	National	0	0	16
Soda	1.9	National	0	0	16
Tonic	1.9	National	0	0	16
Wheat flour	0.51	National	0.02	0.07	17
Pomegranate	0.52	National	0.1	0.03	18
Pilchard	0.52	Local	0.09	0.01	19
Sugar (brown and white)	0.61	National	0.03	0.03	20
Saccharine	0.61	National	0.03	0.03	20
Orange juice	0.67	National	0.1	0.14	21
Blueberry	0.72	Local	0.1	0.06	22
Anchovy	0.76	Local	0.09	0.01	23
Scallop	1.49	Local	0.09	0.01	23
Crab	1.49	Local	0.09	0.01	23
Crayfish	1.49	Local	0.09	0.01	23
Chlamys varia	1.49	Local	0.09	0.01	23
Blue Whiting	1.54	Local	0.09	0.01	23
Squid	3.86	Local	0.09	0.02	23
Octopus	4.11	Local	0.09	0.01	23
Hake	5.98	Local	0.09	0.01	23
Swordfish	9.27	Local	0.09	0.01	23
Monkfish	9.38	Local	0.09	0.01	23
Sunflower oil	0.76	Local	0.01	0.01	24
Oatmeal	0.77	National	0.02	0.12	25
Soy milk	0.8	National	0.005	0.38	26
Rice milk	0.8	National	0.005	0.38	26
Kiwi	0.83	Local	0.1	0.05	27
Commercial juice tropical fruit flavour	0.85	National	0.1	0.14	28
Frozen spinach	0.94	National	0	0	28
Canned asparagus	1.22	National	0	0	28
Frozen pea	1.35	National	0	0	28
Canned bell pepper	1.43	National	0	0	28
Canned piquillo pepper		National	0	0	28
Canned tomato	1.49	National	0	0	28
Frozen green beans	1.18	National	0	0	28
Canned bean	1.18	National	0	0	28
White bread fresh	0.88	Local	0.02	0.04	29
Toasted White bread	0.88	National	0.02	0.04	29
Sandwich bread	0.89	National	0.02	0.04	29
Hamburger bun	0.89	National	0.02	0.04	29
Rye bread	0.72	Local	0.02	0.04	29
Oat bread	0.82	Local	0.02	0.04	29
Beer (with and without alcohol)	0.92	Local	0	0.002	30
Cognac	4.55	International	0	0.02	30
Geneva	4.55	National	0	0.02	30
Whiskey	4.55	National	0	0.02	30
Aguardiente	4.55	Local	0	0.02	30
Vodka	4.55	National	0	0.02	30
Sweet liquor	4.55	Local	0	0.02	30
Champagne	4.55	International	0	0.02	30
Pineapple and pinion	0.95	National	0.1	0.08	31
Pineapple Juice	0.95	National	0.1	0.14	31
Wholemeal Bread Fresh	0.98	Local	0.02	0.04	32
Wholemeal Bread Toasted	0.98	National	0.02	0.04	32
Whole wheat sandwich bread	0.98	National	0.02	0.04	32
Cracker	1.03	National	0.02	0.07	33
Tea cookie	1.03	Local	0.02	0.07	33
Grain Cracker	1.03	National	0.02	0.07	33
Double cookie filled with chocolate	0.99	National	0.02	0.07	33
Maria Cookie	1.01	National	0.02	0.07	33
Chocolate covered cookie	1.54	National	0.02	0.07	33
Chocolate Ice Cream	2.27	National	0	0.01	34
Pineapple in syrup	1.12	National	0.1	0.08	35
Cod (fresh and salty)	1.2	Local	0.09	0.02	36
Custard-style yogurt	1.2	National	0.005	0.05	37
Cow Milk (skimmed)	1.23	Local	0.005	0.01	38
Cow milk (semi-skimmed)	1.23	Local	0.005	0.004	38
Cow milk (whole)	1.23	Local	0.005	0.01	38
Fermented milk	1.23	Local	0.005	0.38	38
Pasta	1.28	National	0.02	0.04	39
Rice (including rice pancake and rice black pudding)	2.31	National	0.02	0.06	39
Margarine	1.36	National	0.005	0	40
Yoghurt (different varieties)	1.5	National	0.005	0.05	41
Kefir	1.5	National	0.005	0.05	41
Vanilla	1.5	International	0.005	0.3	42
Mackerel	1.54	Local	0.09	0.06	43
Chestnut	1.57	Local	0.02	0.09	44
Clam	1.59	Local	0.09	0.01	45
Cockle	1.59	Local	0.09	0.01	45
Mussel	1.59	Local	0.09	0.02	45
Tuna	1.6	Local	0.09	0.04	46
Nougat	1.75	National	0	0	47
Dark Chocolate	2.63	National	0	0.001	47
Milk Chocolate	3.6	National	0	0.001	47
White Chocolate	4.1	National	0	0.001	47
Chocolate bar	5.3	National	0	0.001	47
Chocolate powder	3.6	National	0.02	0.001	47
Cocoa	3.6	National	0.02	0.0004	47
Cocoa milkshake		National	0.02	0.0004	47
Egg (white and yolk part)	1.8	Local	0.02	0.04	48
Mushroom	1.82	National	0.1	0.03	49
Mayonnaise	1.95	National	0	0	50
Vinegar	2.24	National	0	0	51
Salmon	2.26	Local	0.09	0.02	52
Sea bream	2.26	Local	0.09	0.01	53
Mere	2.26	Local	0.09	0.01	53
Stripe	2.26	Local	0.09	0.01	53
Trout	2.26	Local	0.09	0.01	53
Eel	10.43	Local	0.09	0.01	53
Pomfret	2.26	Local	0.09	0.01	53
Sepia	6.39	Local	0.09	0.02	53
European Conger	3.88	Local	0.09	0.01	53
Butter	7.2	National	0.005	0	54
Milk powder	10.8	Local	0.005	0.55	54
Cacao Cream	2.3	National	0.005	0.3	54
Whipped Cream	2.3	Local	0.005	0.3	54
Olive oil	2.36	Local	0.01	0.01	55
Chicken meat (breast, thigh, wing, liver and whole chicken)	2.5	Local	0.04	0.02	56
Breakfast Cereals (different varieties)	2.64	National	0.02	0.12	57
Cereal bar (different varieties)	2.64	National	0.02	0.12	57
Muesli	2.64	International	0.02	0.12	57
Turkey Breast Sausage	11.3	National	0.04	0.03	58
Fuet	11.3	National	0.04	0.01	58
Cooked Ham	11.3	Local	0.04	0.01	58
Pork Loin	11.3	Local	0.04	0.01	58
Serrano Ham	11.3	Local	0.04	0.01	58
Iberian Ham	11.3	National	0.04	0.01	58
Fresh Sausage	11.3	National	0.04	0.01	58
Mortadella	11.3	National	0.04	0.01	58
Frankfurt type sausage	11.3	National	0.04	0.01	58
Iberian Salami	11.3	National	0.04	0.01	58
Foie Gras	11.3	National	0.04	0.01	58
Chorizo	3.42	Local	0.04	0.01	58
Sobrassada	3.42	National	0.04	0.01	58
Chistorra	3.42	National	0.04	0.01	58
Rabbit	3.82	Local	0.04	0.01	59
Whiting	3.84	Local	0.09	0.01	60
Pork meat (cutlet, sirloin, rib, hand, bacon, pancetta)	4.96	Local	0.04	0.01	61
Red Shrimp	6.19	Local	0.09	0.01	62
Canned sardine	7.6	Local	0	0.004	63
Wild boar meat	10.2	National	0.04	0.01	64
Canned tuna	10.23	Local	0	0.004	65
Blue cheese	10.44	National	0.005	0.03	66
Parmesan	10.44	International	0.005	0.03	66
Emmental cheese	10.44	International	0.005	0.03	66
Gruyere cheese	10.44	International	0.005	0.03	66
Arzua cheese	10.44	Local	0.005	0.03	66
Skim portioned cheese	10.44	Local	0.005	0.03	66
Cheese in portions	10.44	Local	0.005	0.03	66
Mozzarella cheese	6.89	International	0.005	0.03	67
Lamb meat (paddle, leg)	10.85	Local	0.04	0.01	68
Locust	11.1	Local	0.09	0.01	69
Lobster	11.1	Local	0.09	0.01	69
Manchego cheese	14.66	National	0.005	0.03	70
Burgos’ cheese	14.66	National	0.005	0.03	70
Cow meat (lean, semi-fat, 2ª and 3ª, chop, sirloin)	24.69	Local	0.04	0.01	71
Yeast	2.98	Local	0	0	72
Frozen lasagna	5	National	0	0	73
Sole	20.86	Local	0.09	0.01	74
Roosterfish	14.15	Local	0.09	0.01	75
Couscous	0.5	International	0.02	0.12	76
Salt	0.02	National	0.03	0.03	77
Gilthead Seabream	7.12	Local	0.09	0.01	78
Horse meat	21.45	Local	0.04	0.01	79
Fruit salad	0.35	Local	0.1	0.03	80
Goose barnacle	5.34	Local	0.09	0.01	81
Goatling	23.5	Local	0.04	0.01	82
Barley	0.34	National	0.1	0.03	83
Hummus	0.35	National	0	0	Calculated base on its main ingredients
Nachos with cheese	4.14	National	0	0	Calculated base on its main ingredients
Kabab	9.16	International	0	0	Calculated base on its main ingredients
Wafer	0.81	National	0	0	Calculated base on its main ingredients
Aioli	0.41	National	0	0	Calculated base on its main ingredients
Vegetable beef soup	19.99	Local	0	0	Calculated base on its main ingredients

## Sheet: eReferences
	eReferences
1	Gustavsson J, Cederberg C, Sonesson U, Emanuelsson A. The methodology of the FAO study : “ Global Food Losses and Food Waste - extent , causes and prevention ” - FAO , 2011. 2013 https://www.diva-portal.org/smash/get/diva2:944159/FULLTEXT01.pdf.
2	Garcia-Herrero I, Hoehn D, Margallo M, et al. On the estimation of potential food waste reduction to support sustainable production and consumption policies. Food Policy 2018; 80: 24–38.
3	González AD, Frostell B, Carlsson-Kanyama A. Protein efficiency per unit energy and per unit greenhouse gas emissions: Potential contribution of diet choices to climate change mitigation. Food Policy 2011; 36: 562–70.
4	Aguilera E, Guzmán G, Alonso A. Greenhouse gas emissions from conventional and organic cropping systems in Spain. II. Fruit tree orchards. Agron Sustain Dev 2015; 35: 725–37.
5	Aguilera E, Guzmán G, Alonso A. Greenhouse gas emissions from conventional and organic cropping systems in Spain. I. Herbaceous crops. Agron Sustain Dev 2015; 35: 713–24.
6	Nemecek T, Weiler K, Plassmann K, et al. Estimation of the variability in global warming potential of worldwide crop production using a modular extrapolation approach. J Clean Prod 2012; 31: 106–17.
7	Heller MC, Willits-Smith A, Meyer R, Keoleian GA, Rose D. Greenhouse gas emissions and energy use associated with production of individual self-selected US diets. Environ Res Lett 2018; 13: 044004.
8	Scarborough P, Appleby PN, Mizdrak A, et al. Dietary greenhouse gas emissions of meat-eaters, fish-eaters, vegetarians and vegans in the UK. Clim Change 2014; 125: 179–92.
9	Volpe R, Messineo S, Volpe M, Messineo A. Carbon footprint of tree nuts based consumer products. Sustainability (Switzerland) 2015; 7: 14917–34.
10	Clune S, Crossin E, Verghese K. Systematic review of greenhouse gas emissions for different fresh food categories. J Clean Prod 2017; 140: 766–83.
11	Werner LB, Flysjö A, Tholstrup T. Greenhouse gas emissions of realistic dietary choices in Denmark: The carbon footprint and nutritional value of dairy products. Food Nutr Res 2014; 58: 20687.
12	Gunady MGA, Biswas W, Solah VA, James AP. Evaluating the global warming potential of the fresh produce supply chain for strawberries, romaine/cos lettuces (Lactuca sativa), and button mushrooms (Agaricus bisporus) in Western Australia using life cycle assessment (LCA). J Clean Prod 2012; 28: 81–7.
13	Khoshnevisan B, Rafiee A. Life cycle assessment of garlic production; a case study of Hamedan province, Iran. The 2nd National Conference on Sustainable Agricultural Development and Healthy Environment. 2013.
14	Audsley E, Brander M, Chatterton J, Murphy-bokern D, Webster C, Williams A. How Low Can We Go? An assessment of greenhouse gas emissions from the UK food system and the scope to reduce them by 2050. https://assets.wwf.org.uk/downloads/how_low_report, 2009 https://assets.wwf.org.uk/downloads/how_low_report_1.pdf.
15	Feraldi R, M.Huff, Molen AM, H.New. Life Cycle Assessment of Coconut Milk and Two Non-Dairy Milk Beverage Alternatives. LCA XII. Tacoma, American Center for Life Cycle Assessment 23. 2012.
16	Berners-Lee M, Hoolohan C, Cammack H, Hewitt CN. The relative greenhouse gas impacts of realistic dietary choices. Energy Policy 2012; 43: 184–90.
17	Lantmännen. Climate declaration for wheat flout whole grain. 2010.
18	Vázquez-Rowe I, Kahhat R, Santillán-Saldívar J, Quispe I, Bentín M. Carbon footprint of pomegranate (Punica granatum) cultivation in a hyper-arid region in coastal Peru. Int J Life Cycle Assess 2017; 22: 601–17.
19	González-García S, Villanueva-Rey P, Belo S, et al. Cross-vessel eco-efficiency analysis. A case study for purse seining fishing from North Portugal targeting European pilchard. Int J Life Cycle Assess 2015; 20: 1019–32.
20	Klenk I, Landquist B, De Imaña OR. The product carbon footprint of EU beet sugar (part I). Zuckerindustrie 2012; 137: 169–77.
21	Doublet G, Jungbluth N, Stucki M, Schori S. Life cycle assessment of orange juice. 2013; : 1–38.
22	Venkat K. Comparison of Twelve Organic and Conventional Farming Systems: A Life Cycle Greenhouse Gas Emissions Perspective. J Sustain Agric 2012; 36: 620–49.
23	Iribarren D, Vázquez-Rowe I, Hospido A, Moreira MT, Feijoo G. Estimation of the carbon footprint of the Galician fishing activity (NW Spain). Sci Total Environ 2010; 408: 5284–94.
24	Muñoz I, Schmidt JH, Dalgaard RL. Comparative life cycle assessment of five different vegetable oils. 9th Int Conf Life Cycle Assess Agri-Food Sect 2014.
25	Roer AG, Korsaeth A, Henriksen TM, Michelsen O, Strømman AH. The influence of system boundaries on life cycle assessment of grain production in central southeast Norway. Agric Syst 2012; 111: 75–84.
26	Tesco. Product Carbon Footprint Summary. 2012.
27	Zeus. Environmental Product Declaration for 1 kg of wikifruit (inclusive of peel) eaten by consumers. 2012.
28	Frankowska A, Jeswani HK, Azapagic A. Environmental impacts of vegetables consumption in the UK. Sci Total Environ 2019; 682: 80–105.
29	Barilla Center for Food Nutrition. Double Pyramid 2016. A more sustainable future depends on us. https://www.barillacfn.com/en/publications/double-pyramid-2016/. 2016. https://www.barillacfn.com/en/publications/double-pyramid-2016/.
30	Saxe H. LCA-based comparison of the climate footprint of beer vs. wine & spirits. 2010 https://curis.ku.dk/portal/files/44663043/FOI_report_207.pdf.
31	West Africa Fair Fruit. Summary of Studies on Environmental Performance of Fresh Pineapple Produced in Ghana for Export to Europe. 2011. https://www.twinn.com.au/pdf/C-footprint-of-pineapple-production-and-transport-WAFF.pdf.
32	Chiriacò MV, Grossi G, Castaldi S, Valentini R. The contribution to climate change of the organic versus conventional wheat farming: A case study on the carbon footprint of wholemeal bread production in Italy. J Clean Prod 2017; 153: 309–19.
33	Konstantas A, Stamford L, Azapagic A. Evaluation of environmental sustainability of biscuits at the product and sectoral levels. J Clean Prod 2019; 230: 1217–28.
34	Konstantas A, Stamford L, Azapagic A. A framework for evaluating life cycle eco-efficiency and an application in the confectionary and frozen-desserts sectors. Sustain Prod Consum 2020; 21: 192–203.
35	Castillo-González E, Giraldi-Díaz MR, De Medina-Salas L, Cruz RVD la. Environmental impacts associated to different stages spanning from harvesting to industrialization of pineapple through life cycle assessment. Appl Sci 2020; 10: 1–21.
36	Ziegler F, Winther U, Hognes ES, Emanuelsson A, Sund V, Ellingsen H. The Carbon Footprint of Norwegian Seafood Products on the Global Seafood Market. J Ind Ecol 2013; 17: 103–16.
37	Flysjö A. Greenhouse Gas Emissions in Milk and Dairy Products Chains. Improving the carbon footprint of dairy products. 2012 https://pure.au.dk/ws/files/45485022/Anna_20Flusj_.pdf.
38	González-García S, Castanheira ÉG, Dias AC, Arroja L. Using Life Cycle Assessment methodology to assess UHT milk production in Portugal. Sci Total Environ 2013; 442: 225–34.
39	Hess T, Chatterton J, Daccache A, Williams A. The impact of changing food choices on the blue water scarcity footprint and greenhouse gas emissions of the British diet: The example of potato, pasta and rice. J Clean Prod 2016; 112: 4558–68.
40	Nilsson K, Flysjö A, Davis J, Sim S, Unger N, Bell S. Comparative life cycle assessment of margarine and butter consumed in the UK, Germany and France. Int J Life Cycle Assess 2010; 15: 916–26.
41	González-García S, Castanheira ÉG, Dias AC, Arroja L. Environmental life cycle assessment of a dairy product: The yoghurt. Int J Life Cycle Assess 2013; 18: 796–811.
42	Lantmännen Unibake Denmark A/S. Danish pastry vanilla crown Climate Declaration. 2010.
43	Vázquez-Rowe I, Moreira MT, Feijoo G. Life cycle assessment of horse mackerel fisheries in Galicia (NW Spain): Comparative analysis of two major fishing methods. Fish Res 2010; 106: 517–27.
44	Castanheira É, Freire F. Life-cycle greenhouse gas assessment of soybeans. Center for Industrial Ecology, Department of Mechanical Engineering-University of Coimbra, Coimbra, Portugal, 2011 http://www.lcm2011.org/papers.html.
45	Iribarren D, Moreira MT, Feijoo G. Revisiting the Life Cycle Assessment of mussels from a sectorial perspective. J Clean Prod 2010; 18: 101–11.
46	Hospido A, Tyedmers P. Life cycle environmental impacts of Spanish tuna fisheries. Fish Res 2005; 76: 174–86.
47	Miah JH, Griffiths A, McNeill R, et al. Environmental management of confectionery products: Life cycle impacts and improvement strategies. J Clean Prod 2018; 177: 732–51.
48	Nielsen NI, Jorgense M, Rasmussen IK. Greenhouse Gas Emission from Danish Organic Egg Production estimated via LCA Methodology. 2013; : 1-27. https://sp.landbrugsinfo.dk/Fjerkrae/Klima-o.
49	Leiva FJ, Saenz-Díez JC, Martínez E, Jiménez E, Blanco J. Environmental impact of Agaricus bisporus cultivation process. Eur J Agron 2015; 71: 141–8.
50	Hetherington AC, McManus MC, Gray DA. SETAC Europe 18th LCA Case study Symposium : Carbon Foot-print Analysis and Life Cycle Assessment of Mayonnaise. 2012.
51	Bartocci P, Fantozzi P, Fantozzi F. Environmental impact of Sagrantino and Grechetto grapes cultivation for wine and vinegar production in central Italy. J Clean Prod 2017; 140: 569–80.
52	Sherry J, Koester J. Life cycle assessment of aquaculture stewardship council certified Atlantic Salmon (Salmo salar). Sustainability (Switzerland) 2020; 12: 6079.
53	Iribarren D, Vázquez-Rowe I, Hospido A, Moreira MT, Feijoo G. Updating the carbon footprint of the Galician fishing activity (NW Spain). Sci Total Environ 2011; 409: 1609–11.
54	Vergé XPC, Maxime D, Dyer JA, Desjardins RL, Arcand Y, Vanderzaag A. Carbon footprint of Canadian dairy products: Calculations and issues. J Dairy Sci 2013; 96: 6091–104.
55	Sellás Olive Oil. Olive Oil Carbon Footprint. https://closetheloop.gr/wp-content/uploads/2014/03/Case-Study-SELLAS-EN.pdf. 2013. https://closetheloop.gr/wp-content/uploads/2014/03.
56	González-García S, Gomez-Fernández Z, Dias AC, Feijoo G, Moreira MT, Arroja L. Life Cycle Assessment of broiler chicken production: A Portuguese case study. J Clean Prod 2014; 74: 125–34.
57	Jeswani HK, Burkinshaw R, Azapagic A. Environmental sustainability issues in the food-energy-water nexus: Breakfast cereals and snacks. Sustain Prod Consum 2015; 2: 17–28.
58	Noya I, Aldea X, Gasol CM, et al. Carbon and water footprint of pork supply chain in Catalonia: From feed to final products. J Environ Manage 2016; 171: 133–43.
59	Schenck R, Huizenga D. Proceedings of the 9th International Conference on Life Cycle Assessment in the Agri-Food Sector. Proc 9th Int Conf Life Cycle Assess Agri-Food Sect 8-10 Oct 2014 - San Fr 2014; : 1555.
60	Winther U, Ziegler F, Skontorp Hognes E, Emanuelsson A, Sund V, Ellingsen H. Carbon footprint and energy use of Norwegian seafood products. 2009 https://www.scopus.com/inward/record.uri?eid=2-s2.0-84896824637&partnerID=40&md5=e36962b2256f83a594add4f09708dea5.
61	Noya I, Aldea X, González-García S, et al. Environmental assessment of the entire pork value chain in Catalonia – A strategy to work towards Circular Economy. Sci Total Environ 2017; 589: 122–9.
62	Blonk H, Kool A, Luske B, Waart S De. Environmental effects of protein-rich food products in the Netherlands Consequences of animal protein substitutes. Blonk Milieu Advies, Gouda 2008; : 1–19.
63	Almeida C, Vaz S, Ziegler F. Environmental Life Cycle Assessment of a Canned Sardine Product from Portugal. J Ind Ecol 2015; 19: 607–17.
64	Saxe H. Is Danish venison production environmentally sustainable? Tech Univ Denmark 2015; : 57.
65	Roibás L, Cuevas A, Vázquez ME, Vilas M, Hospido A. Using water scarcity footprint to choose the most suitable location for forest carbon sinks: A case study. Sustain Prod Consum 2018; 16: 1–12.
66	González-García S, Hospido A, Moreira MT, Feijoo G, Arroja L. Environmental life cycle assessment of a galician cheese: San Simon da Costa. J Clean Prod 2013; 52: 253–62.
67	Head M, Sevenster M, Odegard I, Krutwagen B, Croezen H, Bergsma G. Life cycle impacts of protein-rich foods: Creating robust yet extensive life cycle models for use in a consumer app. J Clean Prod 2014; 73: 165–74.
68	Jones AK, Jones DL, Cross P. The carbon footprint of lamb: Sources of variation and opportunities for mitigation. Agric Syst 2014; 123: 97–107.
69	Ziegler F, Valentinsson D. Environmental life cycle assessment of Norway lobster (Nephrops norvegicus) caught along the Swedish west coast by creels and conventional trawls - LCA methodology with case study. Int J Life Cycle Assess 2008; 13: 487–97.
70	Nunes ÓS, Gaspar PD, Nunes J, Quinteiro P, Dias AC, Godina R. Life-cycle assessment of dairy products-Case study of regional cheese produced in Portugal. Processes 2020; 8: 1182.
71	van Oort B, Andrew R. Climate footprints of Norwegian Dairy and Meat – a synthesis. 2016; : 1–74.
72	COFALEC. Carbon Footprint of Yeast produced in the European Union. Sustain - Yeast carbon Footpr 2012; : 1–8.
73	Schmidt Rivera XC, Azapagic A. Life cycle environmental impacts of ready-made meals considering different cuisines and recipes. Sci Total Environ 2019; 660: 1168–81.
74	Thrane M. LCA of Danish fish products: New methods and insights. In: International Journal of Life Cycle Assessment. 2006. DOI:10.1065/lca2006.01.232.
75	Vázquez-Rowe I, Moreira MT, Feijoo G. Inclusion of discard assessment indicators in fisheries life cycle assessment studies. Expanding the use of fishery-specific impact categories. Int J Life Cycle Assess 2012. DOI:10.1007/s11367-012-0395-x.
76	Xu X, Lan Y. A comparative study on carbon footprints between plant- and animal-based foods in China. J Clean Prod 2016. DOI:10.1016/j.jclepro.2015.10.059.
77	Winnipeg. Emission Factors in kg CO2-Equivalent per Unit City of Winnipeg. Available online: http://www.winnipeg.ca/finance/findata/matmgt/documents/2012/682-2012/682-2012_Appendix_H-WSTP_South_End_Plant_Process_Selection_Report/Appendix%207.pdf (accessed on 1 Dec. 2012.
78	García BG, Jiménez CR, Aguado-Giménez F, García JG. Life cycle assessment of gilthead seabream (Sparus aurata) production in offshore fish farms. Sustainability (Switzerland) 2016. DOI:10.3390/su8121228.
79	Apostolidis C, McLeay F. Should we stop meating like this? Reducing meat consumption through substitution. Food Policy 2016. DOI:10.1016/j.foodpol.2016.11.002.
80	Fusi A, Castellani V, Bacenetti J, Cocetta G, Fiala M, Guidetti R. The environmental impact of the production of fresh cut salad: a case study in Italy. Int J Life Cycle Assess 2016. DOI:10.1007/s11367-015-1019-z.
81	Vázquez-Rowe I, Moreira MT, Feijoo G. Carbon footprint analysis of goose barnacle (Pollicipes pollicipes) collection on the Galician coast (NW Spain). Fish Res 2013. DOI:10.1016/j.fishres.2013.02.009.
82	FAO. Greenhouse gas emissions from ruminant supply chains- A global life cycle assessment. 2013.
83	Kramer KJ, Moll HC, Nonhebel S. Total greenhouse gas emissions related to the Dutch crop production system. Agric Ecosyst Environ 1999. DOI:10.1016/S0167-8809(98)00158-3.
